# Supplementary material for: Genome-Wide Analysis of the UGT Gene Family and Identification of Flavonoids in Broussonetia papyrifera
Source: Molecules. 2021 Jun 6;26(11):3449. doi: 10.3390/molecules26113449 (PMC8200958; doi:10.3390/molecules26113449)
Supplement: Supplementary file 1 [file molecules-26-03449-s001.zip]

Archive with 1 entries (1 files):
- molecules-1203820-supplementary.pdf
